# Supplementary material for: Three-Dimensional Algebraic Models of the tRNA Code and 12 Graphs for Representing the Amino Acids
Source: Life (Basel). 2014 Aug 11;4(3):341–73. doi: 10.3390/life4030341 (PMC4206851; doi:10.3390/life4030341)
Supplement: Supplementary File 1 [file life-04-00341-s001.zip]

Archive with 3 entries (3 files):
- Standard tRNA.xlsx
- Human tRNA Code.xlsx
- SGC.xlsx
