# Supplementary material for: Three-Dimensional Algebraic Models of the tRNA Code and 12 Graphs for Representing the Amino Acids
Source: Life (Basel). 2014 Aug 11;4(3):341–73. doi: 10.3390/life4030341 (PMC4206851; doi:10.3390/life4030341)
Supplement: Supplementary File 1 [file life-04-00341-s001.zip › Standard tRNA.xlsx]

## Sheet: Ordering AUGC
	Pro	Leu	His	Gln	Arg	Ser	Phe	Tyr	Cys	Trp	Met	Ala	Val	Asp	Glu	Gly		id	closeness	degree	betweenness	eigenvector
Pro	0	0	0	0	1	0	0	0	0	0	0	1	0	0	0	0		Ala	0.025641	3	9.48571	0.148291
Leu	0	0	1	1	1	0	1	0	0	1	1	0	1	0	0	0		Arg	0.0322581	3	24.2667	0.209588
His	0	1	0	1	0	0	0	0	0	0	0	0	0	1	0	0		Asp	0.0285714	4	10.3333	0.228856
Gln	0	1	1	0	0	0	0	0	0	0	0	0	0	0	1	0		Cys	0.03125	4	13.3905	0.275874
Arg	1	1	0	0	0	0	0	0	0	0	0	0	0	0	0	1		Gln	0.0294118	3	5.16667	0.210328
Ser	0	0	0	0	0	0	0	0	1	1	0	1	0	0	0	0		Glu	0.0277778	3	3.5	0.201478
Phe	0	1	0	0	0	0	0	1	1	0	0	0	1	0	0	0		Gly	0.0344828	5	37.1571	0.325043
Tyr	0	0	0	0	0	0	1	0	0	0	0	0	0	1	0	0		His	0.030303	3	5.78571	0.215789
Cys	0	0	0	0	0	1	1	0	0	1	0	0	0	0	0	1		Leu	0.0416667	7	84.5381	0.42677
Trp	0	1	0	0	0	1	0	0	1	0	0	0	0	0	0	1		Met	0.0263158	1	0	0.106351
Met	0	1	0	0	0	0	0	0	0	0	0	0	0	0	0	0		Phe	0.0357143	4	27.1381	0.299984
Ala	1	0	0	0	0	1	0	0	0	0	0	0	0	0	0	1		Pro	0.0243902	2	2.86667	0.089192
Val	0	1	0	0	0	0	1	0	0	0	0	0	0	1	1	1		Ser	0.027027	3	5.8	0.18077
Asp	0	0	1	0	0	0	0	1	0	0	0	0	1	0	1	0		Trp	0.0333333	4	21.3905	0.301166
Glu	0	0	0	1	0	0	0	0	0	0	0	0	1	1	0	0		Tyr	0.0263158	2	1.95238	0.131784
Gly	0	0	0	0	1	0	0	0	1	1	0	1	1	0	0	0		Val	0.037037	5	39.2286	0.369347

## Sheet: Ordering AUCG
	Pro	Leu	His	Gln	Arg	Ser	Phe	Tyr	Cys	Trp	Met	Ala	Val	Asp	Glu	Gly		id	closeness	degree	betweenness	eigenvector
Pro	0	1	0	0	1	1	0	0	0	0	0	1	0	0	0	0		Ala	0.0285714	3	20.7814	0.176323
Leu	1	0	1	1	0	1	1	0	0	0	1	0	1	0	0	0		Arg	0.027027	4	15.5519	0.21604
His	0	1	0	1	0	0	0	1	0	0	0	0	0	1	0	0		Asp	0.0263158	3	5.34848	0.180643
Gln	0	1	1	0	0	0	0	0	0	0	0	0	0	0	1	0		Cys	0.027027	3	2.5342	0.206876
Arg	1	0	0	0	0	0	0	0	1	1	0	0	0	0	0	1		Gln	0.030303	3	9.16667	0.236092
Ser	1	1	0	0	0	0	1	0	1	1	0	0	0	0	0	0		Glu	0.025641	3	3.16667	0.174742
Phe	0	1	0	0	0	1	0	1	0	0	0	0	0	0	0	0		Gly	0.0232558	2	4	0.101324
Tyr	0	0	1	0	0	0	1	0	0	0	0	0	0	0	0	0		His	0.03125	4	20.6273	0.264846
Cys	0	0	0	0	1	1	0	0	0	1	0	0	0	0	0	0		Leu	0.0416667	7	97.9147	0.474653
Trp	0	0	0	0	1	1	0	0	1	0	0	0	0	0	0	0		Met	0.0263158	1	0	0.122568
Met	0	1	0	0	0	0	0	0	0	0	0	0	0	0	0	0		Phe	0.030303	3	13.8727	0.254894
Ala	1	0	0	0	0	0	0	0	0	0	0	0	1	0	0	1		Pro	0.0344828	4	34.4338	0.321563
Val	0	1	0	0	0	0	0	0	0	0	0	1	0	1	1	0		Ser	0.0357143	5	46.5701	0.378257
Asp	0	0	1	0	0	0	0	0	0	0	0	0	1	0	1	0		Trp	0.027027	3	2.5342	0.206876
Glu	0	0	0	1	0	0	0	0	0	0	0	0	1	1	0	0		Tyr	0.0243902	2	1.66667	0.134209
Gly	0	0	0	0	1	0	0	0	0	0	0	1	0	0	0	0		Val	0.0333333	4	35.8312	0.25989

## Sheet: Ordering ACUG
	Pro	Leu	His	Gln	Arg	Ser	Phe	Tyr	Cys	Trp	Met	Ala	Val	Asp	Glu	Gly		id	closeness	degree	betweenness	eigenvector
Pro	0	1	1	1	0	1	0	0	0	0	0	0	0	0	0	0		Ala	0.03125	4	37.7333	0.203001
Leu	1	0	0	0	1	1	1	0	0	1	1	0	1	0	0	0		Arg	0.0285714	3	2.73333	0.255978
His	1	0	0	1	0	0	0	1	0	0	0	0	0	0	0	0		Asp	0.025	3	7.5	0.102651
Gln	1	0	1	0	0	0	0	0	0	0	0	0	0	0	0	0		Cys	0.0263158	4	4.73333	0.273089
Arg	0	1	0	0	0	0	0	0	1	1	0	0	0	0	0	0		Gln	0.0243902	2	0	0.0911412
Ser	1	1	0	0	0	0	1	1	0	0	0	1	0	0	0	0		Glu	0.0232558	2	0	0.0751437
Phe	0	1	0	0	0	1	0	0	1	0	0	0	1	0	0	0		Gly	0.0263158	3	5.66667	0.214757
Tyr	0	0	1	0	0	1	0	0	0	0	0	0	0	1	0	0		His	0.0263158	3	6.66667	0.118649
Cys	0	0	0	0	1	0	1	0	0	1	0	0	0	0	0	1		Leu	0.04	7	84.6667	0.469958
Trp	0	1	0	0	1	0	0	0	1	0	0	0	0	0	0	1		Met	0.025641	1	0	0.115521
Met	0	1	0	0	0	0	0	0	0	0	0	0	0	0	0	0		Phe	0.0333333	4	16.3333	0.341933
Ala	0	0	0	0	0	1	0	0	0	0	0	0	1	1	1	0		Pro	0.0333333	4	37.6	0.252086
Val	0	1	0	0	0	0	1	0	0	0	0	1	0	0	0	1		Ser	0.0384615	5	49.9667	0.34572
Asp	0	0	0	0	0	0	0	1	0	0	0	1	0	0	1	0		Trp	0.0294118	4	9.46667	0.298349
Glu	0	0	0	0	0	0	0	0	0	0	0	1	0	1	0	0		Tyr	0.0294118	3	16.4	0.139396
Gly	0	0	0	0	0	0	0	0	1	1	0	0	1	0	0	0		Val	0.0344828	4	32.5333	0.302264

## Sheet: Ordering AGUC
	Pro	Leu	His	Gln	Arg	Ser	Phe	Tyr	Cys	Trp	Met	Ala	Val	Asp	Glu	Gly		id	closeness	degree	betweenness	eigenvector
Pro	0	1	0	0	0	1	0	0	0	0	0	0	0	0	0	0		Ala	0.025641	2	2.46667	0.133751
Leu	1	0	0	0	1	1	1	0	0	1	0	0	1	0	0	0		Arg	0.0344828	5	41.6333	0.331583
His	0	0	0	1	1	0	0	1	0	0	0	0	0	0	0	0		Asp	0.027027	3	8	0.135708
Gln	0	0	1	0	1	0	0	0	0	0	0	0	0	0	0	0		Cys	0.0357143	5	30.0667	0.350489
Arg	0	1	1	1	0	0	0	0	1	1	0	0	0	0	0	0		Gln	0.025	2	0	0.116054
Ser	1	1	0	0	0	0	1	0	0	0	0	1	0	0	0	0		Glu	0.025	2	0	0.105678
Phe	0	1	0	0	0	1	0	0	1	0	0	0	1	0	0	0		Gly	0.0344828	5	47.3333	0.299241
Tyr	0	0	1	0	0	0	0	0	1	0	0	0	0	1	0	0		His	0.027027	3	7.06667	0.146084
Cys	0	0	0	0	1	0	1	1	0	1	0	0	0	0	0	1		Leu	0.037037	6	58.7	0.413335
Trp	0	1	0	0	1	0	0	0	1	0	0	0	0	0	0	1		Met	0.0238095	1	0	0.0731135
Met	0	0	0	0	0	0	0	0	0	0	0	0	1	0	0	0		Phe	0.0333333	4	16.5667	0.319322
Ala	0	0	0	0	0	1	0	0	0	0	0	0	1	0	0	0		Pro	0.025641	2	0	0.161054
Val	0	1	0	0	0	0	1	0	0	0	1	1	0	0	0	1		Ser	0.0285714	4	10.7333	0.24961
Asp	0	0	0	0	0	0	0	1	0	0	0	0	0	0	1	1		Trp	0.0357143	4	13.8667	0.338835
Glu	0	0	0	0	0	0	0	0	0	0	0	0	0	1	0	1		Tyr	0.0277778	3	12.3333	0.153622
Gly	0	0	0	0	0	0	0	0	1	1	0	0	1	1	1	0		Val	0.0357143	5	55.2333	0.300951

## Sheet: Ordering AGCU
	Pro	Leu	His	Gln	Arg	Ser	Phe	Tyr	Cys	Trp	Met	Ala	Val	Asp	Glu	Gly		id	closeness	degree	betweenness	eigenvector
Pro	0	1	0	0	1	1	0	0	0	0	0	1	0	0	0	0		Ala	0.0294118	3	31.2716	0.180645
Leu	1	0	0	0	0	1	1	0	0	0	0	0	1	0	0	0		Arg	0.0357143	6	67.745	0.436659
His	0	0	0	1	1	0	0	1	0	0	0	0	0	1	0	0		Asp	0.025	3	5.66667	0.180033
Gln	0	0	1	0	1	0	0	0	0	0	0	0	0	0	1	0		Cys	0.03125	4	23.1041	0.320516
Arg	1	0	1	1	0	0	0	0	1	1	0	0	0	0	0	1		Gln	0.027027	3	7.75108	0.227833
Ser	1	1	0	0	0	0	1	0	1	1	0	0	0	0	0	0		Glu	0.0243902	3	3.66667	0.173196
Phe	0	1	0	0	0	1	0	0	0	0	0	0	0	0	0	0		Gly	0.03125	4	39.2489	0.253972
Tyr	0	0	1	0	0	0	0	0	1	0	0	0	0	0	0	0		His	0.0277778	4	17.3333	0.260799
Cys	0	0	0	0	1	1	0	1	0	1	0	0	0	0	0	0		Leu	0.0294118	4	31.3177	0.245607
Trp	0	0	0	0	1	1	0	0	1	0	0	0	0	0	0	0		Met	0.0192308	1	0	0.0313306
Met	0	0	0	0	0	0	0	0	0	0	0	0	1	0	0	0		Phe	0.0227273	2	0	0.155105
Ala	1	0	0	0	0	0	0	0	0	0	0	0	1	0	0	1		Pro	0.0333333	4	37.8076	0.316637
Val	0	1	0	0	0	0	0	0	0	0	1	1	0	0	0	0		Ser	0.030303	5	38.3489	0.347178
Asp	0	0	1	0	0	0	0	0	0	0	0	0	0	0	1	1		Trp	0.030303	3	5.78745	0.288968
Glu	0	0	0	1	0	0	0	0	0	0	0	0	0	1	0	1		Tyr	0.025	2	2.98333	0.152113
Gly	0	0	0	0	1	0	0	0	0	0	0	1	0	1	1	0		Val	0.0263158	3	31.9675	0.119734

## Sheet: Ordering ACGU
	Pro	Leu	His	Gln	Arg	Ser	Phe	Tyr	Cys	Trp	Met	Ala	Val	Asp	Glu	Gly		id	closeness	degree	betweenness	eigenvector
Pro	0	0	1	1	1	0	0	0	0	0	0	1	0	0	0	0		Ala	0.0344828	5	57.3	0.338916
Leu	0	0	0	0	1	0	1	0	0	1	1	0	1	0	0	0		Arg	0.03125	3	33.9524	0.23415
His	1	0	0	1	0	0	0	0	0	0	0	0	0	1	0	0		Asp	0.027027	4	16.2738	0.210541
Gln	1	0	1	0	0	0	0	0	0	0	0	0	0	0	1	0		Cys	0.0294118	4	13.45	0.321751
Arg	1	1	0	0	0	0	0	0	0	0	0	0	0	0	0	1		Gln	0.0243902	3	3.33333	0.147115
Ser	0	0	0	0	0	0	0	1	1	1	0	1	0	0	0	0		Glu	0.0263158	3	6.63333	0.181976
Phe	0	1	0	0	0	0	0	0	1	0	0	0	1	0	0	0		Gly	0.0344828	5	44.9048	0.381985
Tyr	0	0	0	0	0	1	0	0	0	0	0	0	0	1	0	0		His	0.025	3	5.15476	0.153032
Cys	0	0	0	0	0	1	1	0	0	1	0	0	0	0	0	1		Leu	0.030303	5	44.169	0.286238
Trp	0	1	0	0	0	1	0	0	1	0	0	0	0	0	0	1		Met	0.0212766	1	0	0.0747709
Met	0	1	0	0	0	0	0	0	0	0	0	0	0	0	0	0		Phe	0.0263158	3	3.73333	0.219386
Ala	1	0	0	0	0	1	0	0	0	0	0	0	0	1	1	1		Pro	0.03125	4	38.1024	0.228119
Val	0	1	0	0	0	0	1	0	0	0	0	0	0	0	0	1		Ser	0.0322581	4	32.1833	0.294735
Asp	0	0	1	0	0	0	0	1	0	0	0	1	0	0	1	0		Trp	0.030303	4	19.9143	0.335597
Glu	0	0	0	1	0	0	0	0	0	0	0	1	0	1	0	0		Tyr	0.025641	2	4.69048	0.131997
Gly	0	0	0	0	1	0	0	0	1	1	0	1	1	0	0	0		Val	0.027027	3	6.20476	0.231863

## Sheet: Ordering UAGC
	Pro	Leu	His	Gln	Arg	Ser	Phe	Tyr	Cys	Trp	Met	Ala	Val	Asp	Glu	Gly		id	closeness	degree	betweenness	eigenvector
Pro	0	0	0	0	1	0	0	0	0	0	0	1	0	0	0	0		Ala	0.0169492	2	2.83333	0.106891
Leu	0	0	1	1	0	0	1	0	0	0	1	0	1	0	0	0		Arg	0.0238095	4	37.8333	0.299551
His	0	1	0	1	1	0	0	0	0	0	0	0	0	1	0	0		Asp	0.0243902	4	16.0833	0.356713
Gln	0	1	1	0	1	0	0	0	0	0	0	0	0	0	1	0		Cys	0.0172414	3	52	0.00967223
Arg	1	0	1	1	0	0	0	0	0	0	0	0	0	0	0	1		Gln	0.0277778	4	32.3333	0.364006
Ser	0	0	0	0	0	0	0	0	1	1	0	0	0	0	0	0		Glu	0.0243902	4	16.0833	0.356713
Phe	0	1	0	0	0	0	0	1	0	0	0	0	0	0	0	0		Gly	0.0212766	4	27	0.296358
Tyr	0	0	0	0	0	0	1	0	1	0	0	0	0	0	0	0		His	0.0277778	4	32.3333	0.364006
Cys	0	0	0	0	0	1	0	1	0	1	0	0	0	0	0	0		Leu	0.0294118	5	111.167	0.355212
Trp	0	0	0	0	0	1	0	0	1	0	0	0	0	0	0	0		Met	0.0232558	2	0	0.181561
Met	0	1	0	0	0	0	0	0	0	0	0	0	1	0	0	0		Phe	0.025	2	88	0.101818
Ala	1	0	0	0	0	0	0	0	0	0	0	0	0	0	0	1		Pro	0.0185185	2	5.33333	0.107559
Val	0	1	0	0	0	0	0	0	0	0	1	0	0	1	1	0		Ser	0.0140845	2	0	0.00349464
Asp	0	0	1	0	0	0	0	0	0	0	0	0	1	0	1	1		Trp	0.0140845	2	0	0.00349464
Glu	0	0	0	1	0	0	0	0	0	0	0	0	1	1	0	1		Tyr	0.0208333	2	72	0.0295122
Gly	0	0	0	0	1	0	0	0	0	0	0	1	0	1	1	0		Val	0.025641	4	27	0.330852

## Sheet: Ordering UACG
	Pro	Leu	His	Gln	Arg	Ser	Phe	Tyr	Cys	Trp	Met	Ala	Val	Asp	Glu	Gly		id	closeness	degree	betweenness	eigenvector
Pro	0	0	1	1	1	0	0	0	0	0	0	1	0	0	0	0		Ala	0.0208333	4	26.5	0.316803
Leu	0	0	1	1	0	0	1	0	0	0	1	0	1	0	0	0		Arg	0.0185185	2	5.83333	0.119358
His	1	1	0	1	0	0	0	0	0	0	0	0	0	1	0	0		Asp	0.0238095	4	15.25	0.364886
Gln	1	1	1	0	0	0	0	0	0	0	0	0	0	0	1	0		Cys	0.0140845	2	0	0.00370699
Arg	1	0	0	0	0	0	0	0	0	0	0	0	0	0	0	1		Gln	0.0277778	4	34.75	0.37912
Ser	0	0	0	0	0	0	0	1	1	1	0	0	0	0	0	0		Glu	0.0238095	4	15.25	0.364886
Phe	0	1	0	0	0	0	0	1	0	0	0	0	0	0	0	0		Gly	0.0166667	2	2.83333	0.118005
Tyr	0	0	0	0	0	1	1	0	0	0	0	0	0	0	0	0		His	0.0277778	4	34.75	0.37912
Cys	0	0	0	0	0	1	0	0	0	1	0	0	0	0	0	0		Leu	0.0294118	5	121.167	0.334088
Trp	0	0	0	0	0	1	0	0	1	0	0	0	0	0	0	0		Met	0.0208333	1	0	0.090392
Met	0	1	0	0	0	0	0	0	0	0	0	0	0	0	0	0		Phe	0.025	2	88	0.0983245
Ala	1	0	0	0	0	0	0	0	0	0	0	0	0	1	1	1		Pro	0.0238095	4	39.5	0.323154
Val	0	1	0	0	0	0	0	0	0	0	0	0	0	1	1	0		Ser	0.0172414	3	52	0.0099493
Asp	0	0	1	0	0	0	0	0	0	0	0	1	1	0	1	0		Trp	0.0140845	2	0	0.00370699
Glu	0	0	0	1	0	0	0	0	0	0	0	1	1	1	0	0		Tyr	0.0208333	2	72	0.0293037
Gly	0	0	0	0	1	0	0	0	0	0	0	1	0	0	0	0		Val	0.025	3	22.1667	0.287836

## Sheet: Ordering GAUC
	Pro	Leu	His	Gln	Arg	Ser	Phe	Tyr	Cys	Trp	Met	Ala	Val	Asp	Glu	Gly		id	closeness	degree	betweenness	eigenvector
Pro	0	1	0	0	0	1	0	0	0	0	0	0	0	0	0	0		Ala	0.0181818	1	0	0.0234831
Leu	1	0	1	1	0	1	1	0	0	0	1	0	0	0	0	0		Arg	0.0222222	4	38.8	0.284563
His	0	1	0	1	1	0	0	1	0	0	0	0	0	0	0	0		Asp	0.0192308	3	13	0.0432083
Gln	0	1	1	0	1	0	0	0	0	0	0	0	0	0	0	0		Cys	0.0185185	2	3	0.154416
Arg	0	0	1	1	0	0	0	0	1	1	0	0	0	0	0	0		Gln	0.027027	3	22.9	0.346011
Ser	1	1	0	0	0	0	1	0	0	0	0	0	0	0	0	0		Glu	0.0192308	3	13	0.0432083
Phe	0	1	0	0	0	1	0	1	0	0	0	0	0	0	0	0		Gly	0.0153846	2	0	0.024992
Tyr	0	0	1	0	0	0	1	0	1	0	0	0	0	0	0	0		His	0.0277778	4	39.4667	0.402007
Cys	0	0	0	0	1	0	0	1	0	0	0	0	0	0	0	0		Leu	0.0322581	6	132.933	0.510719
Trp	0	0	0	0	1	0	0	0	0	0	0	0	0	0	0	0		Met	0.0285714	2	100	0.171079
Met	0	1	0	0	0	0	0	0	0	0	0	0	1	0	0	0		Phe	0.025	3	16.6333	0.307819
Ala	0	0	0	0	0	0	0	0	0	0	0	0	1	0	0	0		Pro	0.0227273	2	0	0.23564
Val	0	0	0	0	0	0	0	0	0	0	1	1	0	1	1	0		Ser	0.0243902	3	2.06667	0.304654
Asp	0	0	0	0	0	0	0	0	0	0	0	0	1	0	1	1		Trp	0.0169492	1	0	0.0822366
Glu	0	0	0	0	0	0	0	0	0	0	0	0	1	1	0	1		Tyr	0.0222222	3	16.2	0.249761
Gly	0	0	0	0	0	0	0	0	0	0	0	0	0	1	1	0		Val	0.0243902	4	94	0.0812265

## Sheet: Ordering GACU
	Pro	Leu	His	Gln	Arg	Ser	Phe	Tyr	Cys	Trp	Met	Ala	Val	Asp	Glu	Gly		id	closeness	degree	betweenness	eigenvector
Pro	0	1	1	1	0	1	0	0	0	0	0	0	0	0	0	0		Ala	0.0178571	3	72	0.0174809
Leu	1	0	0	0	0	1	1	0	0	0	1	0	0	0	0	0		Arg	0.0181818	4	32	0.300152
His	1	0	0	1	1	0	0	1	0	0	0	0	0	0	0	0		Asp	0.0149254	3	13	0.00995038
Gln	1	0	1	0	1	0	0	0	0	0	0	0	0	0	0	0		Cys	0.0178571	2	3.66667	0.174305
Arg	0	0	1	1	0	0	0	0	1	1	0	0	0	0	0	0		Gln	0.0212766	3	18.8333	0.339669
Ser	1	1	0	0	0	0	1	1	0	0	0	0	0	0	0	0		Glu	0.0149254	3	13	0.00995038
Phe	0	1	0	0	0	1	0	0	0	0	0	0	0	0	0	0		Gly	0.0125	2	0	0.00593725
Tyr	0	0	1	0	0	1	0	0	1	0	0	0	0	0	0	0		His	0.0217391	4	26	0.405149
Cys	0	0	0	0	1	0	0	1	0	0	0	0	0	0	0	0		Leu	0.0263158	4	112	0.340092
Trp	0	0	0	0	1	0	0	0	0	0	0	0	0	0	0	0		Met	0.0238095	2	100	0.112768
Met	0	1	0	0	0	0	0	0	0	0	0	0	1	0	0	0		Phe	0.0204082	2	0	0.214239
Ala	0	0	0	0	0	0	0	0	0	0	0	0	1	1	1	0		Pro	0.0243902	4	67	0.435923
Val	0	0	0	0	0	0	0	0	0	0	1	1	0	0	0	0		Ser	0.0238095	4	39.5	0.379706
Asp	0	0	0	0	0	0	0	0	0	0	0	1	0	0	1	1		Trp	0.0144928	1	0	0.0893357
Glu	0	0	0	0	0	0	0	0	0	0	0	1	0	1	0	1		Tyr	0.0212766	3	25	0.28548
Gly	0	0	0	0	0	0	0	0	0	0	0	0	0	1	1	0		Val	0.0208333	2	88	0.0387746

[truncated: 2 more sheets: Ordering UGAC, Ordering GUAC]
