# Supplementary material for: Three-Dimensional Algebraic Models of the tRNA Code and 12 Graphs for Representing the Amino Acids
Source: Life (Basel). 2014 Aug 11;4(3):341–73. doi: 10.3390/life4030341 (PMC4206851; doi:10.3390/life4030341)
Supplement: Supplementary File 1 [file life-04-00341-s001.zip › Human tRNA Code.xlsx]

## Sheet: Ordering AUGC
	Pro	Leu	His	Gln	Arg	Ser	Phe	Tyr	Cys	Trp	Thr	Met	Asn	Lys	Ala	Val	Glu		id	closeness	degree	betweenness	eigenvector
Pro	0	0	0	0	1	0	0	0	0	0	0	0	0	0	1	0	0		Ala	0.0243902	2	9.75	0.0764182
Leu	0	0	1	1	1	0	1	0	0	1	0	1	0	0	0	1	0		Arg	0.0322581	4	17.3167	0.305597
His	0	1	0	1	0	0	0	0	0	0	0	0	0	0	0	0	0		Asn	0.0277778	3	9.83333	0.174031
Gln	0	1	1	0	0	0	0	0	0	0	0	0	0	0	0	0	1		Cys	0.0277778	3	8.41667	0.187315
Arg	1	1	0	0	0	1	0	0	0	1	1	1	0	0	0	0	0		Gln	0.0294118	4	13.6333	0.299802
Ser	0	0	0	0	1	0	0	0	1	1	1	0	0	0	1	0	0		Glu	0.0227273	2	5.41667	0.0714934
Phe	0	1	0	0	0	0	0	1	1	0	0	0	0	0	0	1	0		His	0.030303	4	17.4833	0.28908
Tyr	0	0	0	0	0	0	1	0	0	0	0	0	1	0	0	0	0		Leu	0.037037	7	71.9167	0.473158
Cys	0	0	0	0	0	1	1	0	0	1	0	0	0	0	0	0	0		Lys	0.0285714	4	14.4667	0.226974
Trp	0	1	0	0	1	1	0	0	1	0	0	0	0	0	0	0	0		Met	0.0294118	3	7.98333	0.255416
Thr	0	0	0	0	1	1	0	0	0	0	0	0	0	0	0	0	0		Phe	0.03125	4	19	0.262796
Met	0	1	0	0	1	0	0	0	0	0	0	0	0	1	0	0	0		Pro	0.025641	3	6.63333	0.191322
Asn	0	0	0	0	0	0	0	1	0	0	0	0	0	1	0	0	0		Ser	0.0333333	5	55.2333	0.229357
Lys	0	0	0	0	0	0	0	0	0	0	0	1	1	0	0	0	0		Thr	0.0285714	3	20	0.164487
Ala	1	0	0	0	0	1	0	0	0	0	0	0	0	0	0	0	0		Trp	0.0277778	3	5	0.245351
Val	0	1	0	0	0	0	1	0	0	0	0	0	0	0	0	0	1		Tyr	0.0294118	3	16.25	0.169201
Glu	0	0	0	1	0	0	0	0	0	0	0	0	0	0	0	1	0		Val	0.0285714	3	21.6667	0.205066

## Sheet: Ordering AUCG
	Pro	Leu	His	Gln	Arg	Ser	Phe	Tyr	Cys	Trp	Thr	Met	Asn	Lys	Ala	Val	Glu		id	closeness	degree	betweenness	eigenvector
Pro	0	1	0	0	1	1	0	0	0	0	0	0	0	0	1	0	0		Ala	0.0227273	2	2.73333	0.106491
Leu	1	0	1	1	0	1	1	0	0	0	0	1	0	0	0	1	0		Arg	0.0277778	5	10.6667	0.376301
His	0	1	0	1	0	0	0	1	0	0	0	0	0	0	0	0	0		Asn	0.0204082	2	4.66667	0.0334871
Gln	0	1	1	0	0	0	0	0	0	0	0	0	0	0	0	0	1		Cys	0.0243902	3	0	0.268718
Arg	1	0	0	0	0	1	0	0	1	1	1	0	0	0	0	0	0		Gln	0.0277778	3	15.4667	0.139715
Ser	1	1	0	0	1	0	1	0	1	1	1	0	0	0	0	0	0		Glu	0.0212766	2	1.66667	0.0637855
Phe	0	1	0	0	0	1	0	1	0	0	0	0	0	0	0	0	0		His	0.0285714	3	14.5381	0.145974
Tyr	0	0	1	0	0	0	1	0	0	0	0	0	1	0	0	0	0		Leu	0.0384615	7	103.081	0.381895
Cys	0	0	0	0	1	1	0	0	0	1	0	0	0	0	0	0	0		Lys	0.0222222	2	8.07143	0.045253
Trp	0	0	0	0	1	1	0	0	1	0	0	0	0	0	0	0	0		Met	0.0294118	3	34.4048	0.15815
Thr	0	0	0	0	1	1	0	0	0	0	0	1	0	0	0	0	0		Phe	0.03125	3	25.3905	0.229403
Met	0	1	0	0	0	0	0	0	0	0	1	0	0	1	0	0	0		Pro	0.030303	4	23.8762	0.320597
Asn	0	0	0	0	0	0	0	1	0	0	0	0	0	1	0	0	0		Ser	0.0357143	7	67.319	0.493075
Lys	0	0	0	0	0	0	0	0	0	0	0	1	1	0	0	0	0		Thr	0.027027	3	12.3333	0.242616
Ala	1	0	0	0	0	0	0	0	0	0	0	0	0	0	0	1	0		Trp	0.0243902	3	0	0.268718
Val	0	1	0	0	0	0	0	0	0	0	0	0	0	0	1	0	1		Tyr	0.025641	3	23.5952	0.0965501
Glu	0	0	0	1	0	0	0	0	0	0	0	0	0	0	0	1	0		Val	0.027027	3	20.1905	0.130389

## Sheet: Ordering ACUG
	Pro	Leu	His	Gln	Arg	Ser	Phe	Tyr	Cys	Trp	Thr	Met	Asn	Lys	Ala	Val	Glu		id	closeness	degree	betweenness	eigenvector
Pro	0	1	1	1	0	1	0	0	0	0	1	0	0	0	0	0	0		Ala	0.025641	3	31.3333	0.15156
Leu	1	0	0	0	1	1	1	0	0	1	0	1	0	0	0	1	0		Arg	0.030303	5	22.2905	0.363234
His	1	0	0	1	0	0	0	1	0	0	0	0	1	0	0	0	0		Asn	0.0204082	2	2	0.0480208
Gln	1	0	1	0	0	0	0	0	0	0	0	0	0	1	0	0	0		Cys	0.0227273	3	1.66667	0.212198
Arg	0	1	0	0	0	1	0	0	1	1	0	1	0	0	0	0	0		Gln	0.025641	3	8.63333	0.116618
Ser	1	1	0	0	1	0	1	1	0	0	0	0	0	0	1	0	0		Glu	0.0185185	1	0	0.0352676
Phe	0	1	0	0	0	1	0	0	1	0	0	0	0	0	0	1	0		His	0.0263158	4	28.25	0.13589
Tyr	0	0	1	0	0	1	0	0	0	0	0	0	0	0	0	0	0		Leu	0.0357143	7	59.8738	0.477124
Cys	0	0	0	0	1	0	1	0	0	1	0	0	0	0	0	0	0		Lys	0.0217391	3	7.41667	0.0704291
Trp	0	1	0	0	1	0	0	0	1	0	0	0	0	0	0	0	0		Met	0.0277778	3	15.4833	0.227657
Thr	1	0	0	0	0	0	0	0	0	0	0	1	0	1	0	0	0		Phe	0.0277778	4	11.8738	0.303755
Met	0	1	0	0	1	0	0	0	0	0	1	0	0	0	0	0	0		Pro	0.0344828	5	73.2786	0.294768
Asn	0	0	1	0	0	0	0	0	0	0	0	0	0	1	0	0	0		Ser	0.0357143	6	74.8762	0.399068
Lys	0	0	0	1	0	0	0	0	0	0	1	0	1	0	0	0	0		Thr	0.027027	3	21.45	0.137967
Ala	0	0	0	0	0	1	0	0	0	0	0	0	0	0	0	1	1		Trp	0.025	3	2.00238	0.244925
Val	0	1	0	0	0	0	1	0	0	0	0	0	0	0	1	0	0		Tyr	0.027027	2	9.57143	0.124491
Glu	0	0	0	0	0	0	0	0	0	0	0	0	0	0	1	0	0		Val	0.027027	3	8	0.216976

## Sheet: Ordering AGUC
	Pro	Leu	His	Gln	Arg	Ser	Phe	Tyr	Cys	Trp	Thr	Met	Asn	Lys	Ala	Val	Glu		id	closeness	degree	betweenness	eigenvector
Pro	0	1	0	0	0	1	0	0	0	0	0	0	0	0	0	0	0		Ala	0.0244141	2	1.33333	0.145573
Leu	1	0	0	0	1	1	1	0	0	1	0	0	0	0	0	1	0		Arg	0.0399503	8	103.543	0.452224
His	0	0	0	1	1	0	0	1	0	0	0	0	0	0	0	0	0		Asn	0.0231291	2	3.16667	0.119684
Gln	0	0	1	0	1	0	0	0	0	0	0	0	0	0	0	0	0		Cys	0.0292969	4	20.7952	0.26097
Arg	0	1	1	1	0	1	0	0	1	1	0	1	0	1	0	0	0		Gln	0.0258502	2	0	0.142748
Ser	1	1	0	0	1	0	1	0	0	0	0	0	1	0	1	0	0		Glu	0	0	0	0
Phe	0	1	0	0	0	1	0	0	1	0	0	0	0	0	0	1	0		His	0.0266335	3	9.0381	0.161293
Tyr	0	0	1	0	0	0	0	0	1	0	0	0	0	0	0	0	0		Leu	0.0338041	6	27.3429	0.427469
Cys	0	0	0	0	1	0	1	1	0	1	0	0	0	0	0	0	0		Lys	0.0258502	2	7.13333	0.133067
Trp	0	1	0	0	1	0	0	0	1	0	0	0	0	0	0	0	0		Met	0.0292969	3	32	0.171346
Thr	0	0	0	0	0	0	0	0	0	0	0	1	0	0	0	0	0		Phe	0.0292969	4	12.9381	0.305753
Met	0	0	0	0	1	0	0	0	0	0	1	0	0	0	0	1	0		Pro	0.0237542	2	0	0.188183
Asn	0	0	0	0	0	1	0	0	0	0	0	0	0	1	0	0	0		Ser	0.0338041	6	46.1905	0.381322
Lys	0	0	0	0	1	0	0	0	0	0	0	0	1	0	0	0	0		Thr	0.0199751	1	0	0.0398674
Ala	0	0	0	0	0	1	0	0	0	0	0	0	0	0	0	1	0		Trp	0.0292969	3	1.85238	0.2654
Val	0	1	0	0	0	0	1	0	0	0	0	1	0	0	1	0	0		Tyr	0.0214367	2	1.5	0.0982486
Glu	0	0	0	0	0	0	0	0	0	0	0	0	0	0	0	0	0		Val	0.0283518	4	15.1667	0.244338

## Sheet: Ordering AGCU
	Pro	Leu	His	Gln	Arg	Ser	Phe	Tyr	Cys	Trp	Thr	Met	Asn	Lys	Ala	Val	Glu		id	closeness	degree	betweenness	eigenvector
Pro	0	1	0	0	1	1	0	0	0	0	0	0	0	0	1	0	0		Ala	0.0238095	2	4.06667	0.0952884
Leu	1	0	0	0	0	1	1	0	0	0	0	0	0	0	0	1	0		Arg	0.04	8	121.933	0.483527
His	0	0	0	1	1	0	0	1	0	0	0	0	0	0	0	0	0		Asn	0.025	2	3.06667	0.147361
Gln	0	0	1	0	1	0	0	0	0	0	0	0	0	0	0	0	1		Cys	0.03125	4	18.6667	0.327422
Arg	1	0	1	1	0	1	0	0	1	1	1	0	0	1	0	0	0		Gln	0.0277778	3	30	0.167544
Ser	1	1	0	0	1	0	1	0	1	1	0	0	1	0	0	0	0		Glu	0.0196078	1	0	0.0397386
Phe	0	1	0	0	0	1	0	0	0	0	0	0	0	0	0	0	0		His	0.0277778	3	9.33333	0.183139
Tyr	0	0	1	0	0	0	0	0	1	0	0	0	0	0	0	0	0		Leu	0.0285714	4	24.8667	0.24763
Cys	0	0	0	0	1	1	0	1	0	1	0	0	0	0	0	0	0		Lys	0.0263158	2	5.66667	0.149632
Trp	0	0	0	0	1	1	0	0	1	0	0	0	0	0	0	0	0		Met	0.0227273	2	6.06667	0.0524078
Thr	0	0	0	0	1	0	0	0	0	0	0	1	0	0	0	0	0		Phe	0.025641	2	0	0.170613
Met	0	0	0	0	0	0	0	0	0	0	1	0	0	0	0	1	0		Pro	0.0322581	4	33.4667	0.307903
Asn	0	0	0	0	0	1	0	0	0	0	0	0	0	1	0	0	0		Ser	0.037037	7	68.1333	0.471678
Lys	0	0	0	0	1	0	0	0	0	0	0	0	1	0	0	0	0		Thr	0.0277778	2	21.4	0.127119
Ala	1	0	0	0	0	0	0	0	0	0	0	0	0	0	0	1	0		Trp	0.030303	3	0	0.304209
Val	0	1	0	0	0	0	0	0	0	0	0	1	0	0	1	0	0		Tyr	0.0232558	2	1	0.12109
Glu	0	0	0	1	0	0	0	0	0	0	0	0	0	0	0	0	0		Val	0.0227273	3	12.3333	0.0937852

## Sheet: Ordering ACGU
	Pro	Leu	His	Gln	Arg	Ser	Phe	Tyr	Cys	Trp	Thr	Met	Asn	Lys	Ala	Val	Glu		id	closeness	degree	betweenness	eigenvector
Pro	0	0	1	1	1	0	0	0	0	0	1	0	0	0	1	0	0		Ala	0.0277778	3	32.1667	0.228469
Leu	0	0	0	0	1	0	1	0	0	1	0	1	0	0	0	1	0		Arg	0.0344828	5	98.3	0.413115
His	1	0	0	1	0	0	0	0	0	0	0	0	1	0	0	0	0		Asn	0.0185185	2	1	0.100374
Gln	1	0	1	0	0	0	0	0	0	0	0	0	0	1	0	0	1		Cys	0.0238095	3	11.2333	0.208273
Arg	1	1	0	0	0	1	0	0	0	0	1	1	0	0	0	0	0		Gln	0.0243902	4	13.9	0.238634
Ser	0	0	0	0	1	0	0	1	1	1	0	0	0	0	1	0	0		Glu	0.0222222	2	4.16667	0.129225
Phe	0	1	0	0	0	0	0	0	1	0	0	0	0	0	0	1	0		His	0.0238095	3	16.2	0.196299
Tyr	0	0	0	0	0	1	0	0	0	0	0	0	0	0	0	0	0		Leu	0.0277778	5	49.7333	0.328651
Cys	0	0	0	0	0	1	1	0	0	1	0	0	0	0	0	0	0		Lys	0.0232558	3	13.4667	0.166509
Trp	0	1	0	0	0	1	0	0	1	0	0	0	0	0	0	0	0		Met	0.025	2	0	0.205197
Thr	1	0	0	0	1	0	0	0	0	0	0	0	0	1	0	0	0		Phe	0.0227273	3	5.9	0.188067
Met	0	1	0	0	1	0	0	0	0	0	0	0	0	0	0	0	0		Pro	0.03125	5	64	0.370536
Asn	0	0	1	0	0	0	0	0	0	0	0	0	0	1	0	0	0		Ser	0.030303	5	73.4	0.326097
Lys	0	0	0	1	0	0	0	0	0	0	1	0	1	0	0	0	0		Thr	0.0285714	3	27.4667	0.262859
Ala	1	0	0	0	0	1	0	0	0	0	0	0	0	0	0	0	1		Trp	0.0243902	3	7.06667	0.238737
Val	0	1	0	0	0	0	1	0	0	0	0	0	0	0	0	0	0		Tyr	0.0208333	1	0	0.0902091
Glu	0	0	0	1	0	0	0	0	0	0	0	0	0	0	1	0	0		Val	0.0204082	2	0	0.142937

## Sheet: Ordering UAGC
	Pro	Leu	His	Gln	Arg	Ser	Phe	Tyr	Cys	Trp	Thr	Met	Asn	Lys	Ala	Val	Glu		id	closeness	degree	betweenness	eigenvector
Pro	0	0	0	0	1	0	0	0	0	0	0	0	0	0	1	0	0		Ala	0.0178571	1	0	0.0367566
Leu	0	0	1	1	0	0	1	0	0	0	0	1	0	0	0	1	0		Arg	0.0357143	7	115.733	0.486174
His	0	1	0	1	1	0	0	0	0	0	0	0	0	0	0	0	0		Asn	0.0263158	3	14.7	0.194035
Gln	0	1	1	0	1	0	0	0	0	0	0	0	0	0	0	0	1		Cys	0.0238095	3	10.5	0.20918
Arg	1	0	1	1	0	1	0	0	0	1	1	0	0	1	0	0	0		Gln	0.03125	4	36.6333	0.306965
Ser	0	0	0	0	1	0	0	0	1	1	1	0	1	0	0	0	0		Glu	0.0227273	2	3.9	0.120798
Phe	0	1	0	0	0	0	0	1	0	0	0	0	0	0	0	0	0		His	0.030303	3	12.4	0.281648
Tyr	0	0	0	0	0	0	1	0	1	0	0	0	1	0	0	0	0		Leu	0.0285714	5	42.2	0.269138
Cys	0	0	0	0	0	1	0	1	0	1	0	0	0	0	0	0	0		Lys	0.030303	3	30.7333	0.225566
Trp	0	0	0	0	1	1	0	0	1	0	0	0	0	0	0	0	0		Met	0.0263158	3	12.9667	0.170576
Thr	0	0	0	0	1	1	0	0	0	0	0	0	0	0	0	0	0		Phe	0.0238095	2	16.4	0.107241
Met	0	1	0	0	0	0	0	0	0	0	0	0	0	1	0	1	0		Pro	0.0243902	2	30	0.138641
Asn	0	0	0	0	0	1	0	1	0	0	0	0	0	1	0	0	0		Ser	0.0294118	5	27.4667	0.370988
Lys	0	0	0	0	1	0	0	0	0	0	0	1	1	0	0	0	0		Thr	0.025641	2	0	0.227249
Ala	1	0	0	0	0	0	0	0	0	0	0	0	0	0	0	0	0		Trp	0.0277778	3	8.4	0.282704
Val	0	1	0	0	0	0	0	0	0	0	0	1	0	0	0	0	1		Tyr	0.0238095	3	17.3	0.135331
Glu	0	0	0	1	0	0	0	0	0	0	0	0	0	0	0	1	0		Val	0.0222222	3	6.66667	0.148622

## Sheet: Ordering UACG
	Pro	Leu	His	Gln	Arg	Ser	Phe	Tyr	Cys	Trp	Thr	Met	Asn	Lys	Ala	Val	Glu		id	closeness	degree	betweenness	eigenvector
Pro	0	0	1	1	1	0	0	0	0	0	1	0	0	0	1	0	0		Ala	0.0232558	2	7.00952	0.140876
Leu	0	0	1	1	0	0	1	0	0	0	0	1	0	0	0	1	0		Arg	0.0285714	4	27.2095	0.306118
His	1	1	0	1	0	0	0	0	0	0	0	0	1	0	0	0	0		Asn	0.0285714	3	11.5	0.191829
Gln	1	1	1	0	0	0	0	0	0	0	0	0	0	1	0	0	1		Cys	0.02	2	0	0.123149
Arg	1	0	0	0	0	1	0	0	0	1	1	0	0	0	0	0	0		Gln	0.03125	5	36.5952	0.363786
Ser	0	0	0	0	1	0	0	1	1	1	1	0	0	0	0	0	0		Glu	0.0232558	3	11.8476	0.161363
Phe	0	1	0	0	0	0	0	1	0	0	0	0	0	0	0	0	0		His	0.03125	4	20.8048	0.315012
Tyr	0	0	0	0	0	1	1	0	0	0	0	0	1	0	0	0	0		Leu	0.0285714	5	43.1524	0.272628
Cys	0	0	0	0	0	1	0	0	0	1	0	0	0	0	0	0	0		Lys	0.030303	4	27.7333	0.266034
Trp	0	0	0	0	1	1	0	0	1	0	0	0	0	0	0	0	0		Met	0.0243902	2	3.11905	0.140655
Thr	1	0	0	0	1	1	0	0	0	0	0	0	0	1	0	0	0		Phe	0.025641	2	15.7333	0.1113
Met	0	1	0	0	0	0	0	0	0	0	0	0	0	1	0	0	0		Pro	0.03125	5	56.5333	0.378178
Asn	0	0	1	0	0	0	0	1	0	0	0	0	0	1	0	0	0		Ser	0.0277778	5	45.4952	0.28512
Lys	0	0	0	1	0	0	0	0	0	0	1	1	1	0	0	0	0		Thr	0.030303	4	29.3429	0.322581
Ala	1	0	0	0	0	0	0	0	0	0	0	0	0	0	0	0	1		Trp	0.0227273	3	3.90476	0.186528
Val	0	1	0	0	0	0	0	0	0	0	0	0	0	0	0	0	1		Tyr	0.027027	3	29.5667	0.153602
Glu	0	0	0	1	0	0	0	0	0	0	0	0	0	0	1	1	0		Val	0.0217391	2	4.45238	0.113324

## Sheet: Ordering GAUC
	Pro	Leu	His	Gln	Arg	Ser	Phe	Tyr	Cys	Trp	Thr	Met	Asn	Lys	Ala	Val	Glu		id	closeness	degree	betweenness	eigenvector
Pro	0	1	0	0	0	1	0	0	0	0	0	0	0	0	0	0	0		Ala	0.0172414	1	0	0.0120942
Leu	1	0	1	1	0	1	1	0	0	0	0	1	0	0	0	0	0		Arg	0.0322581	6	53.6667	0.361983
His	0	1	0	1	1	0	0	1	0	0	0	0	0	0	0	0	0		Asn	0.0238095	2	1.73333	0.166264
Gln	0	1	1	0	1	0	0	0	0	0	0	0	0	0	0	0	0		Cys	0.0263158	3	4.73333	0.254407
Arg	0	0	1	1	0	1	0	0	1	1	0	0	0	1	0	0	0		Gln	0.0277778	3	1.33333	0.262085
Ser	1	1	0	0	1	0	1	0	1	0	1	0	1	0	0	0	0		Glu	0.0172414	1	0	0.0120942
Phe	0	1	0	0	0	1	0	1	0	0	0	0	0	0	0	0	0		His	0.0294118	4	12.4	0.309528
Tyr	0	0	1	0	0	0	1	0	1	0	0	0	1	0	0	0	0		Leu	0.0344828	6	66.8	0.404802
Cys	0	0	0	0	1	1	0	1	0	0	0	0	0	0	0	0	0		Lys	0.0277778	2	18.6667	0.131875
Trp	0	0	0	0	1	0	0	0	0	0	0	0	0	0	0	0	0		Met	0.03125	4	86.3333	0.179557
Thr	0	0	0	0	0	1	0	0	0	0	0	1	0	0	0	0	0		Phe	0.0277778	3	7.13333	0.264838
Met	0	1	0	0	0	0	0	0	0	0	1	0	0	1	0	1	0		Pro	0.0263158	2	0	0.205844
Asn	0	0	0	0	0	1	0	1	0	0	0	0	0	0	0	0	0		Ser	0.0333333	7	62.8667	0.440532
Lys	0	0	0	0	1	0	0	0	0	0	0	1	0	0	0	0	0		Thr	0.0277778	2	10.6667	0.151003
Ala	0	0	0	0	0	0	0	0	0	0	0	0	0	0	0	1	0		Trp	0.0217391	1	0	0.0881428
Val	0	0	0	0	0	0	0	0	0	0	0	1	0	0	1	0	1		Tyr	0.0243902	4	7.66667	0.242287
Glu	0	0	0	0	0	0	0	0	0	0	0	0	0	0	0	1	0		Val	0.0232558	3	58	0.0496308

## Sheet: Ordering GACU
	Pro	Leu	His	Gln	Arg	Ser	Phe	Tyr	Cys	Trp	Thr	Met	Asn	Lys	Ala	Val	Glu		id	closeness	degree	betweenness	eigenvector
Pro	0	1	1	1	0	1	0	0	0	0	1	0	0	0	0	0	0		Ala	0.015873	2	30	0.00788791
Leu	1	0	0	0	0	1	1	0	0	0	0	1	0	0	0	0	0		Arg	0.0277778	6	58.4333	0.385801
His	1	0	0	1	1	0	0	1	0	0	0	0	1	0	0	0	0		Asn	0.0227273	2	0.9	0.188599
Gln	1	0	1	0	1	0	0	0	0	0	0	0	0	1	0	0	0		Cys	0.0204082	2	1.83333	0.15065
Arg	0	0	1	1	0	1	0	0	1	1	0	0	0	1	0	0	0		Gln	0.025641	4	5.4	0.334181
Ser	1	1	0	0	1	0	1	1	0	0	0	0	1	0	0	0	0		Glu	0.0128205	1	0	0.00194533
Phe	0	1	0	0	0	1	0	0	0	0	0	0	0	0	0	0	0		His	0.0263158	5	17.8	0.372469
Tyr	0	0	1	0	0	1	0	0	1	0	0	0	0	0	0	0	0		Leu	0.0294118	4	59.4	0.257465
Cys	0	0	0	0	1	0	0	1	0	0	0	0	0	0	0	0	0		Lys	0.025641	3	20.3333	0.220607
Trp	0	0	0	0	1	0	0	0	0	0	0	0	0	0	0	0	0		Met	0.025641	3	80.1667	0.114079
Thr	1	0	0	0	0	0	0	0	0	0	0	1	0	1	0	0	0		Phe	0.0238095	2	0	0.160274
Met	0	1	0	0	0	0	0	0	0	0	1	0	0	0	0	1	0		Pro	0.0285714	5	33.3	0.377598
Asn	0	0	1	0	0	1	0	0	0	0	0	0	0	0	0	0	0		Ser	0.03125	6	69.0667	0.393065
Lys	0	0	0	1	1	0	0	0	0	0	1	0	0	0	0	0	0		Thr	0.027027	3	34	0.175486
Ala	0	0	0	0	0	0	0	0	0	0	0	0	0	0	0	1	1		Trp	0.0196078	1	0	0.0950439
Val	0	0	0	0	0	0	0	0	0	0	0	1	0	0	1	0	0		Tyr	0.0238095	3	9.36667	0.225712
Glu	0	0	0	0	0	0	0	0	0	0	0	0	0	0	1	0	0		Val	0.02	2	56	0.030055

[truncated: 2 more sheets: Ordering UGAC, Ordering GUAC]
