# Supplementary material for: Three-Dimensional Algebraic Models of the tRNA Code and 12 Graphs for Representing the Amino Acids
Source: Life (Basel). 2014 Aug 11;4(3):341–73. doi: 10.3390/life4030341 (PMC4206851; doi:10.3390/life4030341)
Supplement: Supplementary File 1 [file life-04-00341-s001.zip › SGC.xlsx]

## Sheet: Ordering AUGC
	Pro	Leu	His	Gln	Arg	Ser	Phe	Tyr	Stop	Cys	Trp	Thr	Ile	Met	Asn	Lys	Ala	Val	Asp	Glu	Gly		Amino acid	closeness	degree	betweenness	eigenvector
Pro	0	0	0	0	1	0	0	0	0	0	0	0	0	0	0	0	1	0	0	0	0		Ala	0.0204082	3	4.23333	0.111473
Leu	0	0	1	1	1	0	1	0	1	0	1	0	1	1	0	0	0	1	0	0	0		Arg	0.03125	9	73.069	0.38319
His	0	1	0	1	0	0	0	0	0	0	0	0	0	0	0	0	0	0	1	0	0		Asn	0.0212766	3	3.6381	0.100619
Gln	0	1	1	0	0	0	0	0	0	0	0	0	0	0	0	0	0	0	0	1	0		Asp	0.0208333	4	9.56667	0.0894535
Arg	1	1	0	0	0	1	0	0	1	0	1	1	1	1	0	0	0	0	0	0	1		Cys	0.0243902	5	7.32143	0.235692
Ser	0	0	0	0	1	0	0	0	1	1	1	1	1	0	0	0	1	0	0	0	0		Gln	0.0212766	3	2.60238	0.0983259
Phe	0	1	0	0	0	0	0	1	0	1	0	0	1	0	0	0	0	1	0	0	0		Glu	0.0232558	4	11.9048	0.120918
Tyr	0	0	0	0	0	0	1	0	1	0	0	0	0	0	1	0	0	0	1	0	0		Gly	0.027027	6	27.3937	0.26017
Stop	0	1	0	0	1	1	0	1	0	1	0	0	0	0	0	1	0	0	0	1	1		His	0.0217391	3	5.48571	0.0936974
Cys	0	0	0	0	0	1	1	0	1	0	1	0	0	0	0	0	0	0	0	0	1		Ile	0.0285714	7	40.6603	0.295538
Trp	0	1	0	0	1	1	0	0	0	1	0	0	0	0	0	0	0	0	0	0	1		Leu	0.03125	9	83.5214	0.355396
Thr	0	0	0	0	1	1	0	0	0	0	0	0	0	0	0	0	0	0	0	0	0		Lys	0.0227273	4	6.35714	0.161748
Ile	0	1	0	0	1	1	1	0	0	0	0	0	0	1	1	1	0	0	0	0	0		Met	0.0243902	4	4.3	0.206272
Met	0	1	0	0	1	0	0	0	0	0	0	0	1	0	0	1	0	0	0	0	0		Phe	0.0263158	5	15.1286	0.205362
Asn	0	0	0	0	0	0	0	1	0	0	0	0	1	0	0	1	0	0	0	0	0		Pro	0.0204082	2	1.75556	0.0853197
Lys	0	0	0	0	0	0	0	0	1	0	0	0	1	1	1	0	0	0	0	0	0		Ser	0.027027	7	33.9817	0.300807
Ala	1	0	0	0	0	1	0	0	0	0	0	0	0	0	0	0	0	0	0	0	1		Stop	0.03125	8	70.2325	0.335309
Val	0	1	0	0	0	0	1	0	0	0	0	0	0	0	0	0	0	0	1	1	1		Thr	0.0208333	2	0	0.117976
Asp	0	0	1	0	0	0	0	1	0	0	0	0	0	0	0	0	0	1	0	1	0		Trp	0.025	5	7.61111	0.264807
Glu	0	0	0	1	0	0	0	0	1	0	0	0	0	0	0	0	0	1	1	0	0		Tyr	0.0238095	4	16.7048	0.126049
Gly	0	0	0	0	1	0	0	0	1	1	1	0	0	0	0	0	1	1	0	0	0		Val	0.025	5	22.5317	0.177893

## Sheet: Ordering AUCG
	Pro	Leu	His	Gln	Arg	Ser	Phe	Tyr	Stop	Cys	Trp	Thr	Ile	Met	Asn	Lys	Ala	Val	Asp	Glu	Gly		id	closeness	degree	betweenness	eigenvector
Pro	0	1	0	0	1	1	0	0	0	0	0	0	0	0	0	0	1	0	0	0	0		Ala	0.0192308	3	12.047	0.0764762
Leu	1	0	1	1	0	1	1	0	1	0	0	0	1	1	0	0	0	1	0	0	0		Arg	0.025641	7	46.6869	0.313325
His	0	1	0	1	0	0	0	1	0	0	0	0	0	0	0	0	0	0	1	0	0		Asn	0.0192308	3	3.50476	0.106215
Gln	0	1	1	0	0	0	0	0	1	0	0	0	0	0	0	0	0	0	0	1	0		Asp	0.0181818	3	4.59848	0.0611007
Arg	1	0	0	0	0	1	0	0	1	1	1	1	0	0	0	0	0	0	0	0	1		Cys	0.0222222	4	3.09697	0.232431
Ser	1	1	0	0	1	0	1	0	1	1	1	1	0	0	0	0	0	0	0	0	0		Gln	0.0243902	4	24.8017	0.178029
Phe	0	1	0	0	0	1	0	1	0	0	0	0	1	0	0	0	0	0	0	0	0		Glu	0.0188679	3	3.7342	0.0659992
Tyr	0	0	1	0	0	0	1	0	1	0	0	0	0	0	1	0	0	0	0	0	0		Gly	0.0196078	2	4.38586	0.0734031
Stop	0	1	0	1	1	1	0	1	0	1	0	0	0	0	0	1	0	0	0	0	0		His	0.0227273	4	23.7831	0.147117
Cys	0	0	0	0	1	1	0	0	1	0	1	0	0	0	0	0	0	0	0	0	0		Ile	0.025	6	29.0765	0.242824
Trp	0	0	0	0	1	1	0	0	0	1	0	0	0	0	0	0	0	0	0	0	0		Leu	0.03125	9	115.98	0.387444
Thr	0	0	0	0	1	1	0	0	0	0	0	0	1	1	0	0	0	0	0	0	0		Lys	0.0217391	4	9.35022	0.166569
Ile	0	1	0	0	0	0	1	0	0	0	0	1	0	1	1	1	0	0	0	0	0		Met	0.0232558	4	7.47778	0.190677
Met	0	1	0	0	0	0	0	0	0	0	0	1	1	0	0	1	0	0	0	0	0		Phe	0.025	4	8.78052	0.222835
Asn	0	0	0	0	0	0	0	1	0	0	0	0	1	0	0	1	0	0	0	0	0		Pro	0.0243902	4	20.7808	0.221393
Lys	0	0	0	0	0	0	0	0	1	0	0	0	1	1	1	0	0	0	0	0	0		Ser	0.0285714	8	50.8785	0.398408
Ala	1	0	0	0	0	0	0	0	0	0	0	0	0	0	0	0	0	1	0	0	1		Stop	0.0285714	7	69.7369	0.344772
Val	0	1	0	0	0	0	0	0	0	0	0	0	0	0	0	0	1	0	1	1	0		Thr	0.0222222	4	15.497	0.215665
Asp	0	0	1	0	0	0	0	0	0	0	0	0	0	0	0	0	0	1	0	1	0		Trp	0.0196078	3	0	0.177794
Glu	0	0	0	1	0	0	0	0	0	0	0	0	0	0	0	0	0	1	1	0	0		Tyr	0.0222222	4	17.8115	0.154601
Gly	0	0	0	0	1	0	0	0	0	0	0	0	0	0	0	0	1	0	0	0	0		Val	0.0232558	4	35.9911	0.111306

## Sheet: Ordering ACUG
	Pro	Leu	His	Gln	Arg	Ser	Phe	Tyr	Stop	Cys	Trp	Thr	Ile	Met	Asn	Lys	Ala	Val	Asp	Glu	Gly		id	closeness	degree	betweenness	eigenvector
Pro	0	1	1	1	0	1	0	0	0	0	0	1	0	0	0	0	0	0	0	0	0		Ala	0.0217391	4	16.429	0.122533
Leu	1	0	0	0	1	1	1	0	1	0	1	0	1	1	0	0	0	1	0	0	0		Arg	0.027027	7	26.8479	0.361089
His	1	0	0	1	0	0	0	1	0	0	0	0	0	0	1	0	0	0	0	0	0		Asn	0.0178571	3	5.06667	0.0515517
Gln	1	0	1	0	0	0	0	0	1	0	0	0	0	0	0	1	0	0	0	0	0		Asp	0.0185185	3	4.56667	0.0659008
Arg	0	1	0	0	0	1	0	0	1	1	1	0	1	1	0	0	0	0	0	0	0		Cys	0.0232558	5	8.04862	0.228168
Ser	1	1	0	0	1	0	1	1	1	0	0	0	1	0	0	0	1	0	0	0	0		Gln	0.0232558	4	30.8686	0.123042
Phe	0	1	0	0	0	1	0	0	0	1	0	0	0	0	0	0	0	1	0	0	0		Glu	0.0208333	3	8.0684	0.0938383
Tyr	0	0	1	0	0	1	0	0	1	0	0	0	0	0	0	0	0	0	1	0	0		Gly	0.0217391	4	7.52857	0.166665
Stop	0	1	0	1	1	1	0	1	0	1	0	0	0	0	0	0	0	0	0	1	1		His	0.0217391	4	22.5833	0.0944524
Cys	0	0	0	0	1	0	1	0	1	0	1	0	0	0	0	0	0	0	0	0	1		Ile	0.025	5	19.7278	0.265101
Trp	0	1	0	0	1	0	0	0	0	1	0	0	0	0	0	0	0	0	0	0	1		Leu	0.0294118	9	65.8781	0.413059
Thr	1	0	0	0	0	0	0	0	0	0	0	0	1	1	1	1	0	0	0	0	0		Lys	0.0185185	3	5.42835	0.0558682
Ile	0	1	0	0	1	1	0	0	0	0	0	1	0	1	0	0	0	0	0	0	0		Met	0.0227273	4	11.2897	0.209634
Met	0	1	0	0	1	0	0	0	0	0	0	1	1	0	0	0	0	0	0	0	0		Phe	0.0222222	4	4.33333	0.208159
Asn	0	0	1	0	0	0	0	0	0	0	0	1	0	0	0	1	0	0	0	0	0		Pro	0.025641	5	38.9107	0.202288
Lys	0	0	0	1	0	0	0	0	0	0	0	1	0	0	1	0	0	0	0	0	0		Ser	0.0294118	8	60.5517	0.367354
Ala	0	0	0	0	0	1	0	0	0	0	0	0	0	0	0	0	0	1	1	1	0		Stop	0.0294118	8	87.6181	0.339213
Val	0	1	0	0	0	0	1	0	0	0	0	0	0	0	0	0	1	0	0	0	1		Thr	0.0208333	5	33.0214	0.139514
Asp	0	0	0	0	0	0	0	1	0	0	0	0	0	0	0	0	1	0	0	1	0		Trp	0.0208333	4	4.24774	0.207889
Glu	0	0	0	0	0	0	0	0	1	0	0	0	0	0	0	0	1	0	1	0	0		Tyr	0.0243902	4	31.2162	0.154178
Gly	0	0	0	0	0	0	0	0	1	1	1	0	0	0	0	0	0	1	0	0	0		Val	0.0227273	4	11.769	0.161907

## Sheet: Ordering AGUC
	Pro	Leu	His	Gln	Arg	Ser	Phe	Tyr	Stop	Cys	Trp	Thr	Ile	Met	Asn	Lys	Ala	Val	Asp	Glu	Gly		id	closeness	degree	betweenness	eigenvector
Pro	0	1	0	0	0	1	0	0	0	0	0	0	0	0	0	0	0	0	0	0	0		Ala	0.0212766	3	7.37316	0.10234
Leu	1	0	0	0	1	1	1	0	1	0	1	0	0	0	0	0	0	1	0	0	0		Arg	0.0344828	11	118.79	0.427464
His	0	0	0	1	1	0	0	1	0	0	0	0	0	0	0	0	0	0	0	0	0		Asn	0.0222222	3	9.12619	0.0916092
Gln	0	0	1	0	1	0	0	0	1	0	0	0	0	0	0	0	0	0	0	0	0		Asp	0.0222222	4	10.7563	0.123114
Arg	0	1	1	1	0	1	0	0	1	1	1	0	1	1	0	1	0	0	0	0	1		Cys	0.025641	5	14.481	0.232393
Ser	1	1	0	0	1	0	1	0	0	0	0	0	1	0	1	0	1	0	0	0	1		Gln	0.0227273	3	1	0.145163
Phe	0	1	0	0	0	1	0	0	0	1	0	0	0	0	0	0	0	1	0	0	0		Glu	0.0227273	4	5.88333	0.151402
Tyr	0	0	1	0	0	0	0	0	1	1	0	0	0	0	0	0	0	0	1	0	0		Gly	0.030303	8	51.7354	0.346951
Stop	0	1	0	1	1	0	0	1	0	0	1	0	0	0	0	0	0	0	0	1	1		His	0.0227273	3	4.76508	0.120161
Cys	0	0	0	0	1	0	1	1	0	0	1	0	0	0	0	0	0	0	0	0	1		Ile	0.0263158	5	20.6123	0.202123
Trp	0	1	0	0	1	0	0	0	1	1	0	0	0	0	0	0	0	0	0	0	1		Leu	0.0285714	7	31.4579	0.309159
Thr	0	0	0	0	0	0	0	0	0	0	0	0	1	1	0	0	1	0	0	0	0		Lys	0.0232558	3	7.8303	0.114193
Ile	0	0	0	0	1	1	0	0	0	0	0	1	0	1	0	0	0	1	0	0	0		Met	0.0243902	4	13.1146	0.158381
Met	0	0	0	0	1	0	0	0	0	0	0	1	1	0	0	0	0	1	0	0	0		Phe	0.0238095	4	5.7746	0.181144
Asn	0	0	0	0	0	1	0	0	0	0	0	0	0	0	0	1	0	0	1	0	0		Pro	0.0212766	2	0	0.103848
Lys	0	0	0	0	1	0	0	0	0	0	0	0	0	0	1	0	0	0	0	1	0		Ser	0.030303	8	70.9644	0.300556
Ala	0	0	0	0	0	1	0	0	0	0	0	1	0	0	0	0	0	1	0	0	0		Stop	0.0277778	7	29.7946	0.304703
Val	0	1	0	0	0	0	1	0	0	0	0	0	1	1	0	0	1	0	0	0	1		Thr	0.0185185	3	1.66667	0.0788391
Asp	0	0	0	0	0	0	0	1	0	0	0	0	0	0	1	0	0	0	0	1	1		Trp	0.0263158	5	2.15	0.276024
Glu	0	0	0	0	0	0	0	0	1	0	0	0	0	0	0	1	0	0	1	0	1		Tyr	0.0217391	4	9.7	0.132906
Gly	0	0	0	0	1	1	0	0	1	1	1	0	0	0	0	0	0	1	1	1	0		Val	0.025641	6	25.024	0.221439

## Sheet: Ordering AGCU
	Pro	Leu	His	Gln	Arg	Ser	Phe	Tyr	Stop	Cys	Trp	Thr	Ile	Met	Asn	Lys	Ala	Val	Asp	Glu	Gly		id	closeness	degree	betweenness	eigenvector
Pro	0	1	0	0	1	1	0	0	0	0	0	0	0	0	0	0	1	0	0	0	0		Ala	0.0217391	4	21.1683	0.146098
Leu	1	0	0	0	0	1	1	0	0	0	0	0	0	0	0	0	0	1	0	0	0		Arg	0.0322581	10	108.991	0.454971
His	0	0	0	1	1	0	0	1	0	0	0	0	0	0	0	0	0	0	1	0	0		Asn	0.0232558	3	9.54127	0.13206
Gln	0	0	1	0	1	0	0	0	1	0	0	0	0	0	0	0	0	0	0	1	0		Asp	0.0208333	4	9.70833	0.127514
Arg	1	0	1	1	0	1	0	0	1	1	1	1	0	0	0	1	0	0	0	0	1		Cys	0.0238095	4	11.6167	0.242666
Ser	1	1	0	0	1	0	1	0	1	1	1	1	0	0	1	0	0	0	0	0	1		Gln	0.0227273	4	9.00476	0.194729
Phe	0	1	0	0	0	1	0	0	0	0	0	0	0	0	0	0	0	0	0	0	0		Glu	0.0208333	4	7.39683	0.131827
Tyr	0	0	1	0	0	0	0	0	1	1	0	0	0	0	0	0	0	0	0	0	0		Gly	0.0263158	5	43.1294	0.244382
Stop	0	0	0	1	1	1	0	1	0	0	1	0	0	0	0	0	0	0	0	0	0		His	0.0232558	4	15.0571	0.170453
Cys	0	0	0	0	1	1	0	1	0	0	1	0	0	0	0	0	0	0	0	0	0		Ile	0.0188679	3	1.64683	0.0710402
Trp	0	0	0	0	1	1	0	0	1	1	0	0	0	0	0	0	0	0	0	0	0		Leu	0.0238095	4	22.0048	0.162412
Thr	0	0	0	0	1	1	0	0	0	0	0	0	1	1	0	0	1	0	0	0	0		Lys	0.0222222	3	5.7	0.135055
Ile	0	0	0	0	0	0	0	0	0	0	0	1	0	1	0	0	0	1	0	0	0		Met	0.0188679	3	1.64683	0.0710402
Met	0	0	0	0	0	0	0	0	0	0	0	1	1	0	0	0	0	1	0	0	0		Phe	0.0212766	2	0	0.113245
Asn	0	0	0	0	0	1	0	0	0	0	0	0	0	0	0	1	0	0	1	0	0		Pro	0.0243902	4	13.052	0.226174
Lys	0	0	0	0	1	0	0	0	0	0	0	0	0	0	1	0	0	0	0	1	0		Ser	0.0333333	10	118.379	0.440341
Ala	1	0	0	0	0	0	0	0	0	0	0	1	0	0	0	0	0	1	0	0	1		Stop	0.025	5	17.9056	0.279249
Val	0	1	0	0	0	0	0	0	0	0	0	0	1	1	0	0	1	0	0	0	0		Thr	0.0263158	5	65.3655	0.222359
Asp	0	0	1	0	0	0	0	0	0	0	0	0	0	0	1	0	0	0	0	1	1		Trp	0.0238095	4	0.5	0.266259
Glu	0	0	0	1	0	0	0	0	0	0	0	0	0	0	0	1	0	0	1	0	1		Tyr	0.0188679	3	2.85238	0.130075
Gly	0	0	0	0	1	1	0	0	0	0	0	0	0	0	0	0	1	0	1	1	0		Val	0.0196078	4	13.3333	0.0846671

## Sheet: Ordering ACGU
	Pro	Leu	His	Gln	Arg	Ser	Phe	Tyr	Stop	Cys	Trp	Thr	Ile	Met	Asn	Lys	Ala	Val	Asp	Glu	Gly		id	closeness	degree	betweenness	eigenvector
Pro	0	0	1	1	1	0	0	0	0	0	0	1	0	0	0	0	1	0	0	0	0		Ala	0.025	5	32.7947	0.218118
Leu	0	0	0	0	1	0	1	0	1	0	1	0	1	1	0	0	0	1	0	0	0		Arg	0.0285714	7	73.856	0.346167
His	1	0	0	1	0	0	0	0	0	0	0	0	0	0	1	0	0	0	1	0	0		Asn	0.0196078	3	3.76667	0.0718845
Gln	1	0	1	0	0	0	0	0	0	0	0	0	0	0	0	1	0	0	0	1	0		Asp	0.0208333	4	14.9	0.118045
Arg	1	1	0	0	0	1	0	0	0	0	0	1	1	1	0	0	0	0	0	0	1		Cys	0.0232558	5	15.3705	0.263711
Ser	0	0	0	0	1	0	0	1	1	1	1	1	1	0	0	0	1	0	0	0	0		Gln	0.0204082	4	12.8357	0.0956985
Phe	0	1	0	0	0	0	0	0	0	1	0	0	0	0	0	0	0	1	0	0	0		Glu	0.0227273	4	21.5786	0.142224
Tyr	0	0	0	0	0	1	0	0	1	0	0	0	0	0	0	0	0	0	1	0	0		Gly	0.0263158	6	34.7424	0.294173
Stop	0	1	0	0	0	1	0	1	0	1	0	0	0	0	0	0	0	0	0	1	1		His	0.02	4	13.1556	0.0916577
Cys	0	0	0	0	0	1	1	0	1	0	1	0	0	0	0	0	0	0	0	0	1		Ile	0.0238095	4	3.84444	0.234567
Trp	0	1	0	0	0	1	0	0	0	1	0	0	0	0	0	0	0	0	0	0	1		Leu	0.025641	7	47.1212	0.306583
Thr	1	0	0	0	1	1	0	0	0	0	0	0	0	0	1	1	0	0	0	0	0		Lys	0.0196078	3	3.55385	0.0725419
Ile	0	1	0	0	1	1	0	0	0	0	0	0	0	1	0	0	0	0	0	0	0		Met	0.0212766	3	0	0.172414
Met	0	1	0	0	1	0	0	0	0	0	0	0	1	0	0	0	0	0	0	0	0		Phe	0.0192308	3	2.2	0.138731
Asn	0	0	1	0	0	0	0	0	0	0	0	1	0	0	0	1	0	0	0	0	0		Pro	0.0243902	5	39.2389	0.186033
Lys	0	0	0	1	0	0	0	0	0	0	0	1	0	0	1	0	0	0	0	0	0		Ser	0.0285714	8	73.0667	0.382017
Ala	1	0	0	0	0	1	0	0	0	0	0	0	0	0	0	0	0	0	1	1	1		Stop	0.0263158	6	40.517	0.30005
Val	0	1	0	0	0	0	1	0	0	0	0	0	0	0	0	0	0	0	0	0	1		Thr	0.025641	5	54.4244	0.205713
Asp	0	0	1	0	0	0	0	1	0	0	0	0	0	0	0	0	1	0	0	1	0		Trp	0.0222222	4	3.2	0.242203
Glu	0	0	0	1	0	0	0	0	1	0	0	0	0	0	0	0	1	0	1	0	0		Tyr	0.0227273	3	9.21667	0.155472
Gly	0	0	0	0	1	0	0	0	1	1	1	0	0	0	0	0	1	1	0	0	0		Val	0.0196078	3	2.61667	0.143687

## Sheet: Ordering UAGC
	Pro	Leu	His	Gln	Arg	Ser	Phe	Tyr	Stop	Cys	Trp	Thr	Ile	Met	Asn	Lys	Ala	Val	Asp	Glu	Gly		id	closeness	degree	betweenness	eigenvector
Pro	0	0	0	0	1	0	0	0	0	0	0	0	0	0	0	0	1	0	0	0	0		Ala	0.0178571	3	5.20196	0.0795191
Leu	0	0	1	1	0	0	1	0	1	0	0	0	1	1	0	0	0	1	0	0	0		Arg	0.030303	9	92.8129	0.359591
His	0	1	0	1	1	0	0	0	0	0	0	0	0	0	0	0	0	0	1	0	0		Asn	0.0263158	5	26.676	0.216664
Gln	0	1	1	0	1	0	0	0	0	0	0	0	0	0	0	0	0	0	0	1	0		Asp	0.0243902	5	19.8198	0.186262
Arg	1	0	1	1	0	1	0	0	1	0	1	1	0	0	0	1	0	0	0	0	1		Cys	0.0222222	4	4.45624	0.188456
Ser	0	0	0	0	1	0	0	0	1	1	1	1	0	0	1	0	0	0	0	0	1		Gln	0.025	4	9.74778	0.186735
Phe	0	1	0	0	0	0	0	1	0	0	0	0	1	0	0	0	0	0	0	0	0		Glu	0.0243902	5	17.0112	0.196655
Tyr	0	0	0	0	0	0	1	0	1	1	0	0	0	0	1	0	0	0	0	0	0		Gly	0.0243902	5	36.3346	0.209388
Stop	0	1	0	0	1	1	0	1	0	1	1	0	0	0	0	1	0	0	0	0	0		His	0.025641	4	11.0256	0.18511
Cys	0	0	0	0	0	1	0	1	1	0	1	0	0	0	0	0	0	0	0	0	0		Ile	0.0243902	6	18.0963	0.234569
Trp	0	0	0	0	1	1	0	0	1	1	0	0	0	0	0	0	0	0	0	0	0		Leu	0.0263158	7	45.3062	0.266455
Thr	0	0	0	0	1	1	0	0	0	0	0	0	0	0	0	0	1	0	0	0	0		Lys	0.0285714	6	40.3654	0.281524
Ile	0	1	0	0	0	0	1	0	0	0	0	0	0	1	1	1	0	1	0	0	0		Met	0.0222222	4	1.81765	0.181583
Met	0	1	0	0	0	0	0	0	0	0	0	0	1	0	0	1	0	1	0	0	0		Phe	0.0196078	3	5.03333	0.122282
Asn	0	0	0	0	0	1	0	1	0	0	0	0	1	0	0	1	0	0	1	0	0		Pro	0.02	2	4.41634	0.0813586
Lys	0	0	0	0	1	0	0	0	1	0	0	0	1	1	1	0	0	0	0	1	0		Ser	0.0277778	7	40.6083	0.308065
Ala	1	0	0	0	0	0	0	0	0	0	0	1	0	0	0	0	0	0	0	0	1		Stop	0.0285714	7	49.5779	0.330329
Val	0	1	0	0	0	0	0	0	0	0	0	0	1	1	0	0	0	0	1	1	0		Thr	0.0212766	3	9.13268	0.138436
Asp	0	0	1	0	0	0	0	0	0	0	0	0	0	0	1	0	0	1	0	1	1		Trp	0.0232558	4	2.33333	0.219824
Glu	0	0	0	1	0	0	0	0	0	0	0	0	0	0	0	1	0	1	1	0	1		Tyr	0.0217391	4	13.0034	0.158924
Gly	0	0	0	0	1	1	0	0	0	0	0	0	0	0	0	0	1	0	1	1	0		Val	0.0222222	5	13.223	0.197434

## Sheet: Ordering UACG
	Pro	Leu	His	Gln	Arg	Ser	Phe	Tyr	Stop	Cys	Trp	Thr	Ile	Met	Asn	Lys	Ala	Val	Asp	Glu	Gly		id	closeness	degree	betweenness	eigenvector
Pro	0	0	1	1	1	0	0	0	0	0	0	1	0	0	0	0	1	0	0	0	0		Ala	0.0192308	4	20.5833	0.112433
Leu	0	0	1	1	0	0	1	0	1	0	0	0	1	1	0	0	0	1	0	0	0		Arg	0.025	6	58.6893	0.268028
His	1	1	0	1	0	0	0	0	0	0	0	0	0	0	1	0	0	0	1	0	0		Asn	0.0243902	5	23.1194	0.259789
Gln	1	1	1	0	0	0	0	0	0	0	0	0	0	0	0	1	0	0	0	1	0		Asp	0.02	4	11.4861	0.118719
Arg	1	0	0	0	0	1	0	0	1	0	1	1	0	0	0	0	0	0	0	0	1		Cys	0.0192308	3	3.23333	0.148207
Ser	0	0	0	0	1	0	0	1	1	1	1	1	0	0	0	0	0	0	0	0	0		Gln	0.025	5	31.7833	0.24561
Phe	0	1	0	0	0	0	0	1	0	0	0	0	1	0	0	0	0	0	0	0	0		Glu	0.0196078	4	10.9417	0.120171
Tyr	0	0	0	0	0	1	1	0	1	0	0	0	0	0	1	0	0	0	0	0	0		Gly	0.0192308	2	8.13492	0.0778334
Stop	0	1	0	0	1	1	0	1	0	1	0	0	0	0	0	1	0	0	0	0	0		His	0.025641	5	33.4222	0.237064
Cys	0	0	0	0	0	1	0	0	1	0	1	0	0	0	0	0	0	0	0	0	0		Ile	0.0212766	5	9.88333	0.245281
Trp	0	0	0	0	1	1	0	0	0	1	0	0	0	0	0	0	0	0	0	0	0		Leu	0.027027	7	81.2556	0.301812
Thr	1	0	0	0	1	1	0	0	0	0	0	0	0	0	1	1	0	0	0	0	0		Lys	0.025641	6	36.8861	0.308662
Ile	0	1	0	0	0	0	1	0	0	0	0	0	0	1	1	1	0	0	0	0	0		Met	0.02	3	1.225	0.175069
Met	0	1	0	0	0	0	0	0	0	0	0	0	1	0	0	1	0	0	0	0	0		Phe	0.0208333	3	5.06667	0.153627
Asn	0	0	1	0	0	0	0	1	0	0	0	1	1	0	0	1	0	0	0	0	0		Pro	0.0243902	5	41.8095	0.232843
Lys	0	0	0	1	0	0	0	0	1	0	0	1	1	1	1	0	0	0	0	0	0		Ser	0.0227273	6	26.1155	0.275054
Ala	1	0	0	0	0	0	0	0	0	0	0	0	0	0	0	0	0	0	1	1	1		Stop	0.027027	6	66.0742	0.308009
Val	0	1	0	0	0	0	0	0	0	0	0	0	0	0	0	0	0	0	1	1	0		Thr	0.0243902	5	28.2079	0.275025
Asp	0	0	1	0	0	0	0	0	0	0	0	0	0	0	0	0	1	1	0	1	0		Trp	0.0185185	3	2.40476	0.141417
Glu	0	0	0	1	0	0	0	0	0	0	0	0	0	0	0	0	1	1	1	0	0		Tyr	0.0217391	4	16.2889	0.203853
Gly	0	0	0	0	1	0	0	0	0	0	0	0	0	0	0	0	1	0	0	0	0		Val	0.0204082	3	13.3889	0.11062

## Sheet: Ordering GAUC
	Pro	Leu	His	Gln	Arg	Ser	Phe	Tyr	Stop	Cys	Trp	Thr	Ile	Met	Asn	Lys	Ala	Val	Asp	Glu	Gly		id	closeness	degree	betweenness	eigenvector
Pro	0	1	0	0	0	1	0	0	0	0	0	0	0	0	0	0	0	0	0	0	0		Ala	0.0178571	2	1.62029	0.0552517
Leu	1	0	1	1	0	1	1	0	1	0	0	0	1	1	0	0	0	0	0	0	0		Arg	0.0294118	8	53.3935	0.323823
His	0	1	0	1	1	0	0	1	0	0	0	0	0	0	0	0	0	0	0	0	0		Asn	0.0263158	5	23.8129	0.216484
Gln	0	1	1	0	1	0	0	0	1	0	0	0	0	0	0	0	0	0	0	0	0		Asp	0.0222222	4	9.16132	0.118037
Arg	0	0	1	1	0	1	0	0	1	1	1	0	0	0	0	1	0	0	0	0	1		Cys	0.0232558	4	4.00714	0.209266
Ser	1	1	0	0	1	0	1	0	0	1	0	1	0	0	1	0	0	0	0	0	1		Gln	0.0232558	4	1	0.211419
Phe	0	1	0	0	0	1	0	1	0	0	0	0	1	0	0	0	0	0	0	0	0		Glu	0.0222222	4	8.85894	0.125876
Tyr	0	0	1	0	0	0	1	0	1	1	0	0	0	0	1	0	0	0	0	0	0		Gly	0.025	4	23.2478	0.160763
Stop	0	1	0	1	1	0	0	1	0	1	1	0	0	0	0	1	0	0	0	0	0		His	0.0238095	4	4.02381	0.196394
Cys	0	0	0	0	1	1	0	1	1	0	0	0	0	0	0	0	0	0	0	0	0		Ile	0.0277778	7	38.5445	0.281977
Trp	0	0	0	0	1	0	0	0	1	0	0	0	0	0	0	0	0	0	0	0	0		Leu	0.0285714	8	55.0669	0.337194
Thr	0	0	0	0	0	1	0	0	0	0	0	0	1	1	0	0	1	0	0	0	0		Lys	0.0277778	6	37.0249	0.267387
Ile	0	1	0	0	0	0	1	0	0	0	0	1	0	1	1	1	0	1	0	0	0		Met	0.025641	5	17.9395	0.216648
Met	0	1	0	0	0	0	0	0	0	0	0	1	1	0	0	1	0	1	0	0	0		Phe	0.025	4	7.61439	0.207701
Asn	0	0	0	0	0	1	0	1	0	0	0	0	1	0	0	1	0	0	1	0	0		Pro	0.0222222	2	0	0.118792
Lys	0	0	0	0	1	0	0	0	1	0	0	0	1	1	1	0	0	0	0	1	0		Ser	0.030303	8	71.3164	0.315351
Ala	0	0	0	0	0	0	0	0	0	0	0	1	0	0	0	0	0	1	0	0	0		Stop	0.0263158	7	29.1745	0.30397
Val	0	0	0	0	0	0	0	0	0	0	0	0	1	1	0	0	1	0	1	1	0		Thr	0.0232558	4	25.622	0.158244
Asp	0	0	0	0	0	0	0	0	0	0	0	0	0	0	1	0	0	1	0	1	1		Trp	0.02	2	0	0.114284
Glu	0	0	0	0	0	0	0	0	0	0	0	0	0	0	0	1	0	1	1	0	1		Tyr	0.0232558	5	14.0101	0.206403
Gly	0	0	0	0	1	1	0	0	0	0	0	0	0	0	0	0	0	0	1	1	0		Val	0.0217391	5	24.5611	0.145242

## Sheet: Ordering GACU
	Pro	Leu	His	Gln	Arg	Ser	Phe	Tyr	Stop	Cys	Trp	Thr	Ile	Met	Asn	Lys	Ala	Val	Asp	Glu	Gly		id	closeness	degree	betweenness	eigenvector
Pro	0	1	1	1	0	1	0	0	0	0	0	1	0	0	0	0	0	0	0	0	0		Ala	0.0196078	4	21.6714	0.102963
Leu	1	0	0	0	0	1	1	0	0	0	0	0	1	1	0	0	0	0	0	0	0		Arg	0.027027	8	65.2095	0.38371
His	1	0	0	1	1	0	0	1	0	0	0	0	0	0	1	0	0	0	0	0	0		Asn	0.0263158	5	28.1937	0.23591
Gln	1	0	1	0	1	0	0	0	1	0	0	0	0	0	0	1	0	0	0	0	0		Asp	0.0217391	4	11.927	0.129844
Arg	0	0	1	1	0	1	0	0	1	1	1	0	0	0	0	1	0	0	0	0	1		Cys	0.0188679	3	0.75	0.176265
Ser	1	1	0	0	1	0	1	1	1	0	0	0	0	0	1	0	0	0	0	0	1		Gln	0.0238095	5	9.90476	0.282688
Phe	0	1	0	0	0	1	0	0	0	0	0	0	0	0	0	0	0	0	0	0	0		Glu	0.0217391	4	13.2103	0.130707
Tyr	0	0	1	0	0	1	0	0	1	1	0	0	0	0	0	0	0	0	0	0	0		Gly	0.025	4	31.4	0.197002
Stop	0	0	0	1	1	1	0	1	0	1	1	0	0	0	0	0	0	0	0	0	0		His	0.0238095	5	12.7048	0.267668
Cys	0	0	0	0	1	0	0	1	1	0	0	0	0	0	0	0	0	0	0	0	0		Ile	0.0208333	4	13.1667	0.109532
Trp	0	0	0	0	1	0	0	0	1	0	0	0	0	0	0	0	0	0	0	0	0		Leu	0.0243902	5	48.4222	0.184732
Thr	1	0	0	0	0	0	0	0	0	0	0	0	1	1	1	1	1	0	0	0	0		Lys	0.025641	5	37.427	0.241202
Ile	0	1	0	0	0	0	0	0	0	0	0	1	0	1	0	0	0	1	0	0	0		Met	0.0208333	4	13.1667	0.109532
Met	0	1	0	0	0	0	0	0	0	0	0	1	1	0	0	0	0	1	0	0	0		Phe	0.0204082	2	0	0.107494
Asn	0	0	1	0	0	1	0	0	0	0	0	1	0	0	0	1	0	0	1	0	0		Pro	0.025	5	25.1079	0.254681
Lys	0	0	0	1	1	0	0	0	0	0	0	1	0	0	1	0	0	0	0	1	0		Ser	0.0294118	8	99.1119	0.367122
Ala	0	0	0	0	0	0	0	0	0	0	0	1	0	0	0	0	0	1	1	1	0		Stop	0.0232558	6	18.4381	0.304041
Val	0	0	0	0	0	0	0	0	0	0	0	0	1	1	0	0	1	0	0	0	0		Thr	0.025	6	53.1833	0.205277
Asp	0	0	0	0	0	0	0	0	0	0	0	0	0	0	1	0	1	0	0	1	1		Trp	0.0185185	2	0	0.133959
Glu	0	0	0	0	0	0	0	0	0	0	0	0	0	0	0	1	1	0	1	0	1		Tyr	0.0217391	4	7.1381	0.217199
Gly	0	0	0	0	1	1	0	0	0	0	0	0	0	0	0	0	0	0	1	1	0		Val	0.0169492	3	5.86667	0.0627331

[truncated: 2 more sheets: Ordering UGAC, Ordering GUAC]
